# Supplementary material for: Phylodynamics reveals the role of human travel and contact tracing in controlling the first wave of COVID-19 in four island nations
Source: Virus Evol. 2021 Jun 8;7(2):veab052. doi: 10.1093/ve/veab052 (PMC8344840; doi:10.1093/ve/veab052)
Supplement: veab052_Supp [file veab052_supp.zip]

Archive with 1 entries (1 files):
- supp_mat1.pdf
